# Supplementary material for: Design, Synthesis, and In Vivo and In Silico Evaluation of Coumarin Derivatives with Potential Antidepressant Effects
Source: Molecules. 2021 Sep 13;26(18):5556. doi: 10.3390/molecules26185556 (PMC8467986; doi:10.3390/molecules26185556)
Supplement: Supplementary file 1 [file molecules-26-05556-s001.zip]

Archive with 1 entries (1 files):
- molecules-1360107-supplementary.pdf
